# Supplementary material for: Root–Soil Interactions for Pepper Accessions Grown under Organic and Conventional Farming
Source: Plants (Basel). 2023 May 3;12(9):1873. doi: 10.3390/plants12091873 (PMC10180822; doi:10.3390/plants12091873)
Supplement: Supplementary file 1 [file plants-12-01873-s001.zip]

Archive with 2 entries (2 files):
- Supplementary table S2.xlsx
- Table S1.xlsx
