# Supplementary material for: Root–Soil Interactions for Pepper Accessions Grown under Organic and Conventional Farming
Source: Plants (Basel). 2023 May 3;12(9):1873. doi: 10.3390/plants12091873 (PMC10180822; doi:10.3390/plants12091873)
Supplement: Supplementary file 1 [file plants-12-01873-s001.zip › Supplementary table S2.xlsx]

## Sheet: Sheet1
Parameter	2018-1	2018-2	2018-3	2018-4	2018-5	2018-6	2018-7	2018-8	2018-9	2018-10	2018-11	2018-12
Average temperature (ºC)	13.6	11	15.1	16.9	19.5	23.5	26.7	27.2	24.6	19.2	15.1	13.8
Absolute maximun temperature (ºC)	26.7	23.8	30	27	27.9	31.3	37	36.9	32.1	27.5	25.6	24.4
Absolute minimum temperature (ºC)	5.1	2.5	5	9.2	9.3	15.1	21.4	21.1	17.2	7	6	5.2
Precipitation (mm)	23.8	56	19.8	17.6	11.2	99.4	1.3	11.8	130.7	181.6	185.1	10.8
Source: AEMET 2023. https://www.aemet.es/es/datos_abiertos/AEMET_OpenData
Station: 8416Y
