# Supplementary material for: Root–Soil Interactions for Pepper Accessions Grown under Organic and Conventional Farming
Source: Plants (Basel). 2023 May 3;12(9):1873. doi: 10.3390/plants12091873 (PMC10180822; doi:10.3390/plants12091873)
Supplement: Supplementary file 1 [file plants-12-01873-s001.zip › Table S1.xlsx]

## Sheet: scorings
Table S1: Scorings of accessions, bulks, and trait loads. T1: vegetative stage (T1), T2: late fruiting stage. C- stands for conventional, O: stands for organic.
	T1			T2
Sample	F1.1	F2.1	F3.1	F1.2	F2.2	F3.2
Bulk-C	-0.75	-0.97	-0.88	-0.85	-0.97	-0.16
Bulk-C	3.18	1.16	-0.85	-1.58	-0.86	-0.08
Bulk-C	1.77	-0.53	-0.43	-0.64	-0.36	-0.39
Bulk-O	-0.66	0.95	0.74	0.46	-1.25	-0.68
Bulk-O	-1.4	-1.09	-0.4	0.3	-1.26	0.02
Bulk-O	-0.88	0	0.54	-0.02	-1.24	1.82
BOL-C	1	-0.82	-0.55	-1.05	-0.69	-1.4
BOL-C	0.91	-0.56	-0.36	0.19	-0.59	-2.02
BOL-C	0.17	-0.51	-0.42	-0.75	1.15	-0.87
BOL-O	-0.74	0.7	0.97	1.14	-0.93	0.53
BOL-O	-0.46	1.14	0.25	0.34	-0.93	0.46
BOL-O	-0.72	-0.37	0.71	0.83	1.36	0.94
Bola-C	0.22	-1.33	-0.14	-0.6	0.11	-0.12
Bola-C	1.03	0.48	-1.28	-0.78	0.42	-0.31
Bola-C	0.43	0.29	-0.69	-1.19	1	0.71
Bola-O	-0.26	0.62	1.93	1.49	-0.52	0.53
Bola-O	0.28	2.07	0.69	2.21	1.12	-0.29
Bola-O	-0.25	-0.84	0.21	0.6	1.92	-0.45
Piq-C	0.25	-0.07	-0.31	-1.37	-1.34	0.08
Piq-C	0.52	-1.46	0.39	-0.23	1.13	-2.38
Piq-C	1.6	-1.76	2.66	-0.38	1.05	-1.26
Piq-O	-1.55	-0.99	-0.32	0.29	-0.75	0.54
Piq-O	-0.31	2.09	-0.3	1.09	-1.14	-0.27
Piq-O	-0.14	-0.08	1.41	1.74	-0.71	0.12
Ser-C	-0.4	0.82	-1.21	-0.88	0.04	-0.04
Ser-C	-0.82	-0.74	-1.95	-1.19	1.23	2.07
Ser-C	-0.58	0.48	-1.25	-1.21	0.69	1.75
Ser-O	-0.43	1.25	0.57	0.61	0.85	0.74
Ser-O	-0.31	0.31	0.88	0.71	0.72	0.03
Ser-O	-0.73	-0.24	-0.62	0.71	0.77	0.38
% Variance	30.21	14.38	12.26	35.89	15.46	10.67
Valor Eigen	4.53	2.16	1.84	5.74	2.47	1.71
